# Supplementary material for: Contrast Administration Impacts CT-Based Radiomics of Colorectal Liver Metastases and Non-Tumoral Liver Parenchyma Revealing the “Radiological” Tumour Microenvironment
Source: Diagnostics (Basel). 2021 Jun 25;11(7):1162. doi: 10.3390/diagnostics11071162 (PMC8305553; doi:10.3390/diagnostics11071162)
Supplement: Supplementary file 1 [file diagnostics-11-01162-s001.zip]

Archive with 1 entries (1 files):
- diagnostics-1220105-supplementary.pdf
